# Supplementary material for: The Effects of Several Natural Protoberberine Alkaloids and Cinnamic Acid Derivatives Used for Traditional Medicine on the Membrane Boundary Potential and Lipid Packing Stress
Source: Int J Mol Sci. 2025 Nov 20;26(22):11237. doi: 10.3390/ijms262211237 (PMC12653728; doi:10.3390/ijms262211237)
Supplement: Supplementary file 1 [file ijms-26-11237-s001.zip]

Archive with 1 entries (1 files):
- ijms-3971763-supplementary.pdf
